# Supplementary material for: Concurrent measurement of microbiome and allergens in the air of bedrooms of allergy disease patients in the Chicago area
Source: Microbiome. 2019 Jun 3;7:82. doi: 10.1186/s40168-019-0695-5 (PMC6547563; doi:10.1186/s40168-019-0695-5)
Supplement: Supplementary file 1 — Table S1. Community diversity based on selected abiotic variables. (CSV 343 b) [file 40168_2019_695_MOESM1_ESM.csv]

	Spearman Correlation			Mantel Test
	t-value	p-value	Correlation	Mantel R	Significance
Height of Sampler Above Floor	-0.512	0.611	-0.067	-0.118	0.854
Average Humidity	1.246	0.218	0.163	-0.169	0.954
BAM	0.735	0.466	0.096	-0.031	0.574
Average Temperature	-0.22	0.827	-0.029	-0.079	0.737
Distance From Bed	2.001	0.051	0.267	0.002	0.451
