# Supplementary material for: Concurrent measurement of microbiome and allergens in the air of bedrooms of allergy disease patients in the Chicago area
Source: Microbiome. 2019 Jun 3;7:82. doi: 10.1186/s40168-019-0695-5 (PMC6547563; doi:10.1186/s40168-019-0695-5)
Supplement: Supplementary file 3 — Table S2. Differentially Abundance OTUs between households with and without dogs. (CSV 56 kb) [file 40168_2019_695_MOESM3_ESM.csv]

	baseMean	log2FoldChange	lfcSE	stat	pvalue	padj
OTU_143	10.6076240764944	6.8741436071475	1.13058534168841	6.08016339295687	1.20060140723621e-09	5.89495290952978e-07
OTU_96	19.2721082543235	4.96291438082483	0.917922199777665	5.40668303046481	6.42026155431263e-08	1.57617421158375e-05
OTU_197	7.31124590412597	5.48837419834289	1.06241178126411	5.16595758361468	2.39211038810834e-07	3.91508733520399e-05
OTU_152	7.80524803826636	5.56702506347072	1.15873925960751	4.80438115590939	1.55230869968754e-06	0.000190545892886646
OTU_234	4.10965255612234	5.50702308251402	1.27890649344287	4.30604044216624	1.66202683917999e-05	0.00163211035607475
OTU_278	3.3258863503934	4.82835212908325	1.33448924201881	3.61812742812293	0.000296742291767663	0.0242834108763204
OTU_111	5.24387441123128	4.51931830909327	1.27556860222071	3.5429833418801	0.000395627692157997	0.0277504566927966
OTU_330	2.48769230271045	4.52313425077963	1.29621320766645	3.48949865965533	0.000483927485100707	0.0297010493980559
OTU_454	7.20692923647411	3.11842747639639	0.981156273624085	3.1783188470863	0.00148131752209581	0.0606105752790868
OTU_52	7.42370801861117	3.59501745342495	1.11744165949387	3.21718581268327	0.00129454728195053	0.0606105752790868
OTU_543	2.71680299845896	4.78554656277934	1.49533713861534	3.20031278512262	0.00137278520735387	0.0606105752790868
OTU_77	18.4660410034196	3.05736779582335	0.960053118235646	3.18458191296965	0.00144963277510977	0.0606105752790868
OTU_347	2.98925076462291	4.92484174882989	1.57258775417076	3.1316800832058	0.00173809155545435	0.0656463810560064
OTU_1986	3.51589056146813	-4.8357511040027	1.60575895764767	-3.01150498396518	0.00259956135224746	0.0911703302823929
OTU_342	2.30238620398493	4.67163555457849	1.5757491726253	2.96470760431703	0.00302970741647365	0.0972401146197195
OTU_799	1.73947148880071	4.26247790964849	1.44447785669544	2.95087798673484	0.00316872063933913	0.0972401146197195
OTU_112	5.590446954787	5.9496500918969	2.09033960719931	2.84626003899356	0.00442360549869646	0.12776413528588
OTU_316	6.62753893091358	2.63569305018447	0.955051738228533	2.75973849864224	0.00578476454212736	0.157795521676919
OTU_207	3.23943334313708	4.53452521828424	1.69390899646756	2.67695916825545	0.00742936883998826	0.165810004565193
OTU_255	3.4865371182493	3.66391744525432	1.3615433202729	2.69100320988682	0.00712375094283955	0.165810004565193
OTU_3653	2.39638778584418	4.60103124955502	1.70392304267087	2.70025766089939	0.00692857933879371	0.165810004565193
OTU_309	2.9661465980862	5.03536649803352	1.84843077165062	2.72413042201036	0.00644710415278164	0.165810004565193
OTU_194	2.42575307833301	-4.15394635855184	1.57606010385028	-2.63565224981195	0.00839757436710183	0.179269957141174
OTU_218	4.44494156071705	-3.04877309877928	1.17442912901015	-2.59596175151829	0.00943265648693305	0.185257373403365
OTU_74	2.94208454608242	3.28058755691557	1.26127685918608	2.60100511083076	0.00929510691961402	0.185257373403365
OTU_295	2.24513139191178	3.98899784039119	1.54573110713862	2.58065443722318	0.00986132372327427	0.186227305697218
OTU_89	13.6072448596097	-2.15094822757718	0.876256543567521	-2.45470147226516	0.0141001627761944	0.250959899921138
OTU_2416	36.5293916811275	-2.02264375212154	0.830079225380894	-2.43668759592607	0.0148224788140795	0.250959899921138
OTU_235	3.15288367440494	2.84826728063446	1.16421139973957	2.44652069312464	0.0144242517020093	0.250959899921138
OTU_345	2.23204228426701	3.97182245920804	1.64606093575811	2.41292553205437	0.0158250524809472	0.259003358938169
OTU_419	2.09906454964069	3.75813953317138	1.57328304207073	2.38872436343366	0.0169069815338518	0.267784772036169
OTU_409	2.11334153229241	4.54742965951797	1.92522618104656	2.36202359197399	0.0181754855098273	0.278880105791413
OTU_326	1.77111717641022	-3.4008263476518	1.45550367119191	-2.33652886967084	0.019463694773763	0.289596185876291
OTU_236	1.98417494223515	4.45388688319447	1.94010583490192	2.29569274163831	0.0216934557592492	0.304328193651182
OTU_273	2.28562666509426	-3.07964028402679	1.33553312369688	-2.30592579800796	0.0211147788463958	0.304328193651182
OTU_3	160.949363894248	-1.17913648370669	0.517836184219691	-2.27704536615859	0.0227835166757126	0.310741852438191
OTU_76	4.1360857443792	2.34356494566739	1.0531027762541	2.22539053026096	0.0260550327038086	0.319589849773498
OTU_228	6.09185775515071	3.05919442087043	1.38045947593856	2.21606970301719	0.0266867287998237	0.319589849773498
OTU_1469	1.57279724111567	3.39364307431057	1.523127632439	2.22807531163774	0.025875493306892	0.319589849773498
OTU_254	3.02987513906197	3.07843749423235	1.37491655323448	2.23899951381803	0.0251559477916327	0.319589849773498
OTU_368	2.15258936389142	-4.11432697092471	1.8559204221136	-2.21686604765044	0.0266322464998366	0.319589849773498
OTU_265	6.21327915167126	2.33146584978027	1.07039010334051	2.17814593250081	0.029395173867753	0.343643580215874
OTU_580	1.70117125005339	-4.04802449804033	1.87380574600343	-2.16032238489726	0.0307477212440062	0.351096072809466
OTU_389	3.26064346531668	-3.46702966343073	1.61583371234434	-2.14565993823744	0.0319001196222113	0.355976334875131
OTU_928	1.6311178367074	3.74697071641465	1.76586701976971	2.1218872511155	0.0338472072899716	0.36931063954169
OTU_91	10.0366961875373	-1.96945946349778	0.932563359355813	-2.11187737941819	0.0346969680637624	0.370352419984942
OTU_70	10.9953651510299	-1.52953899980704	0.753640501471558	-2.02953397119775	0.042403932501875	0.419085431690154
OTU_533	2.11741760106194	3.20831596355027	1.5870326133966	2.02158162123951	0.0432195923266856	0.419085431690154
OTU_1048	3.92954056838699	-2.36051695483123	1.16122527846494	-2.03278123427667	0.0420746298613274	0.419085431690154
OTU_259	2.67507424787111	2.99130415547573	1.46584514785694	2.04066859302909	0.0412837791468353	0.419085431690154
OTU_574	1.96718799210036	4.18943852480168	2.09185983547167	2.00273386092192	0.0452058622631834	0.419085431690154
OTU_78	6.51303058032343	2.51427475985607	1.25565100059161	2.00236750392542	0.0452452207766809	0.419085431690154
OTU_685	2.12909696127417	-3.10939256818829	1.54643067972654	-2.01068991255278	0.0443582201910824	0.419085431690154
OTU_538	1.66897730510625	4.20547736711193	2.10847346342781	1.99456025416367	0.046090862141076	0.419085431690154
OTU_3359	5.40698061437238	2.09018864319319	1.07218135832216	1.94947303174912	0.0512389603583711	0.451517595398831
OTU_327	1.21141411244694	3.74168610920766	1.92145854455236	1.94731555349759	0.0514969151575041	0.451517595398831
OTU_58	10.0646097112558	-1.79818104008855	0.933754883108696	-1.92575275654995	0.0541352530267821	0.459570365787454
OTU_116	11.2177254533654	-1.89645925426139	0.985410758983571	-1.92453678526662	0.0542873344514711	0.459570365787454
OTU_288	6.01631555497276	-2.08986131759654	1.10922165316142	-1.88407908522177	0.0595542788024202	0.468909734110801
OTU_63	23.8447954201342	1.61467078723544	0.864288538823024	1.86820802857606	0.0617330801499964	0.468909734110801
OTU_4	168.230320783742	-0.947718098978655	0.499234189190448	-1.89834374227347	0.0576508152854092	0.468909734110801
OTU_3703	2.41611202581905	2.20534355466207	1.17204480376189	1.88162052131764	0.0598875579024529	0.468909734110801
OTU_370	2.02378134664565	3.18778968225665	1.70857877266914	1.86575517222229	0.0620756267152791	0.468909734110801
OTU_2608	2.66311635119497	1.52656014213659	0.816203402400704	1.87031827807445	0.0614396328086096	0.468909734110801
OTU_93	4.9803561812776	2.5279246383622	1.34187809680847	1.88387055752279	0.0595824866428692	0.468909734110801
OTU_3081	1.42599190560932	2.35266357929031	1.27546195111282	1.84455802639793	0.0651018575439468	0.484318364455725
OTU_1109	1.45537062955185	3.14995489576372	1.72449182807625	1.82659891133125	0.0677600971969058	0.496570264532549
OTU_916	1.59724202020824	3.87974461139702	2.15078119141553	1.80387694800491	0.0712505994946254	0.514471240468546
OTU_247	4.62326345759981	-1.72560030105308	0.962178136673697	-1.79343121120853	0.0729040006840629	0.518780642548912
OTU_480	1.51906169005813	3.39244760409977	1.91641678595883	1.77020344893423	0.0766932550076807	0.52305023031256
OTU_23	151.185264598187	-1.0028651383595	0.566898025412129	-1.7690397450766	0.0768872421048494	0.52305023031256
OTU_765	1.35843926597224	3.03400663189014	1.7191491985328	1.76483032099803	0.0775922871026664	0.52305023031256
OTU_586	2.95682417146509	2.18221952070783	1.23722387218519	1.76380327745664	0.0777651055250853	0.52305023031256
OTU_1664	2.45077497389298	2.99247568616346	1.77832518402567	1.68274942796978	0.0924236087716305	0.537434048209752
OTU_336	1.68511778129715	3.27506601028754	1.91176824950293	1.71310827614125	0.0866926217441352	0.537434048209752
OTU_589	1.27862611065763	-3.77895283599742	2.20183674624565	-1.71627294459542	0.0861120977768425	0.537434048209752
OTU_201	1.52715772401563	3.24371268478858	1.92677614364521	1.68349223934852	0.0922798404728824	0.537434048209752
OTU_267	4.04024429725263	2.56551302038335	1.52717419469362	1.67990857185616	0.0929751057682764	0.537434048209752
OTU_127	6.0221695867643	-2.22120197042331	1.30510428262214	-1.70193447374228	0.0887676524607603	0.537434048209752
OTU_304	1.76965990123296	2.81771665549997	1.63715292501585	1.721107791731	0.0852312656575529	0.537434048209752
OTU_397	1.30975010099542	3.10234633507462	1.82243177459038	1.70231137227176	0.0886970140940495	0.537434048209752
OTU_100	24.2257676454684	-1.247933393069	0.732303115961883	-1.70412137524478	0.0883584140276712	0.537434048209752
OTU_1098	2.16919051934045	2.54063561658574	1.47875990634774	1.71808527245011	0.0857810627224882	0.537434048209752
OTU_69	17.3957732059469	1.35007907567893	0.788221288194646	1.71281732160669	0.0867461524213455	0.537434048209752
OTU_865	2.6242114632998	1.56372657374036	0.931020729228132	1.67958298311658	0.0930384808509754	0.537434048209752
OTU_1185	1.33050941209081	2.42121905953674	1.45047598683515	1.66925828590909	0.0950662033472937	0.542761695854898
OTU_652	3.58490838924926	2.21628488705242	1.35539541047569	1.6351574381343	0.102016047871233	0.575745741434202
OTU_720	1.47300917784582	4.02427894153208	2.4774248346315	1.62437983396201	0.104294768260395	0.58191740018016
OTU_1409	1.24169606689532	2.48817361619642	1.56017686643636	1.59480227512905	0.110756458136684	0.59885473556026
OTU_329	1.43973674887438	-3.50961080903954	2.20703154153707	-1.59019512996869	0.111790827925067	0.59885473556026
OTU_238	10.4377881455114	0.987862225222695	0.621945556870477	1.58834196065882	0.112209033954265	0.59885473556026
OTU_565	3.79276857812784	-2.10202119608728	1.3174997321313	-1.59546233279825	0.110608886703606	0.59885473556026
OTU_142	10.9322953392443	1.49671832916151	0.953453198519073	1.56978688779507	0.116464699072767	0.60193860257609
OTU_435	2.5389562423067	2.34314064451828	1.49156689375773	1.57092561810296	0.116199927225443	0.60193860257609
OTU_827	2.60241332018186	1.97928292578114	1.25244497355862	1.58033523832774	0.114030114010218	0.60193860257609
OTU_346	6.45462031048631	1.53767669980175	0.999587480787951	1.53831128275999	0.123972522339763	0.634067796550244
OTU_48	17.7783110722644	-1.15391176475822	0.754417776249667	-1.52953946882654	0.126130762339281	0.638455714521513
OTU_182	2.00283110090714	-4.42828220809522	2.92298020612993	-1.51498877714206	0.129775246256198	0.650200468487685
OTU_122	13.5628948461272	1.26610835292925	0.845833841932694	1.4968759703871	0.134425533842744	0.666696334513003
OTU_352	1.23844029661593	3.77708508480231	2.53636439699913	1.48917288433441	0.136441849170389	0.669929479426611
OTU_203	3.00854023370649	-1.60250148672563	1.08277028985703	-1.48000134630331	0.138872887378237	0.675114729729847
OTU_121	11.7329400291738	-1.04947673136433	0.712859138324424	-1.47220772652381	0.140964791578328	0.678565810440774
OTU_2338	1.36641144353237	3.91403000319966	2.7056782127734	1.44659848489066	0.148009410809432	0.68601282371469
OTU_64	14.4768211714838	-1.2226089307345	0.839348020948868	-1.4566173985284	0.145222022297828	0.68601282371469
OTU_50	17.0589948499591	-0.967141818884164	0.670155333654749	-1.44316066785558	0.148975216488866	0.68601282371469
OTU_3666	3.33686924030737	1.48720225227922	1.02226062746659	1.45481711054926	0.145719899943492	0.68601282371469
OTU_41	27.9523592544126	1.14782792497647	0.796379376600794	1.44130794782227	0.149497702927641	0.68601282371469
OTU_2827	2.64764041302147	2.03208663337899	1.42742537608285	1.42360270976508	0.154561510998761	0.702682425003626
OTU_231	18.1093085132613	0.948547780584449	0.68680938725485	1.38109320895534	0.167250303376472	0.706751457703967
OTU_85	1.6139205347622	2.52105014914542	1.85324547604615	1.36034334454387	0.173721298022669	0.706751457703967
OTU_640	1.39847648214456	-2.58095333302877	1.88354887450905	-1.37026087719731	0.170605480928608	0.706751457703967
OTU_125	14.3015039068357	0.89220259072945	0.652985719123341	1.36634319036451	0.171831270719244	0.706751457703967
OTU_42	29.6666270815745	1.02412765095297	0.753628177913356	1.35892961670909	0.174168892835397	0.706751457703967
OTU_1258	1.42505075497703	2.67340138678867	1.95415758567462	1.36805823971752	0.171293846913748	0.706751457703967
OTU_135	10.1851482909887	1.13469300935701	0.805443818129589	1.40877983518703	0.158900279534856	0.706751457703967
OTU_377	3.48961883062745	1.9477628870603	1.42513100297504	1.36672550312514	0.17171136094113	0.706751457703967
OTU_290	2.56596013223739	1.74733833371902	1.25385751214635	1.39357009611717	0.163447463993434	0.706751457703967
OTU_794	14.6385842505274	0.756361327158016	0.548426403802074	1.3791482720642	0.167849043090541	0.706751457703967
OTU_779	1.23106277383523	2.88191760722811	2.09061277477004	1.37850377746071	0.168047802383378	0.706751457703967
OTU_113	8.43506229287229	-1.76135920380485	1.26012382916869	-1.39776676151488	0.162183118719267	0.706751457703967
OTU_860	3.73824253548592	-1.73477531352264	1.26796534775198	-1.36815672178919	0.171263025055356	0.706751457703967
OTU_196	5.85781041270299	1.39671589245323	1.04218413042903	1.3401815012077	0.180186344226664	0.711371191249447
OTU_86	11.9510207943839	-1.5464882471759	1.15645584715974	-1.33726527560397	0.18113606140229	0.711371191249447
OTU_668	1.35728097319389	2.98018211247068	2.23579600135821	1.33294008516889	0.182551466593544	0.711371191249447
OTU_3278	15.0202226017859	1.01415893699401	0.760023389145164	1.33437858818357	0.182079813671692	0.711371191249447
OTU_2693	9.2941385393247	-1.26883553710254	0.947094537221724	-1.33971371097192	0.180338438240601	0.711371191249447
OTU_163	3.36746914061904	-1.84370923373223	1.39246874744491	-1.32405789150767	0.185483818915481	0.71390455765432
OTU_306	3.03734603600039	1.80497463014067	1.36515454745205	1.32217603751129	0.186109538451635	0.71390455765432
OTU_381	1.67885142251528	-2.57669513842921	1.95981922551367	-1.3147616396884	0.188590023341184	0.715109767242805
OTU_10	103.672532864973	-0.832234128236509	0.6340618146213	-1.31254415428497	0.189336598251659	0.715109767242805
OTU_99	14.5932795311821	1.0787272212109	0.82468806944171	1.30804271479418	0.190858821672282	0.715356346878551
OTU_1279	1.44095520220158	2.28549165454251	1.76498830721434	1.29490470004851	0.195353106937232	0.726654359895309
OTU_1505	7.40671988040271	1.00144190092307	0.785540832301985	1.27484385246837	0.202364515677752	0.743134715621951
OTU_464	10.8655722346563	-1.19168570693202	0.935694235683837	-1.27358453379923	0.202810696320451	0.743134715621951
OTU_556	1.36192575603931	-2.21177081023704	1.79017158149483	-1.23550772065668	0.216641604850499	0.752289760035673
OTU_1059	2.57841028617726	1.44725964564179	1.16652016037042	1.24066406634774	0.214729874017462	0.752289760035673
OTU_129	11.7062726765349	-1.30959785289828	1.05497237523567	-1.241357483513	0.214473718032655	0.752289760035673
OTU_137	4.19286410389641	1.41812862444586	1.15127531543813	1.23178930828216	0.218027798231461	0.752289760035673
OTU_679	1.22676652312245	-2.37560573862951	1.89589097018994	-1.25302866883295	0.2101952734578	0.752289760035673
OTU_324	1.46061371814733	-2.79346244561172	2.23361989541778	-1.25064360831601	0.211064532957832	0.752289760035673
OTU_11	66.6137061692865	-0.8144018719049	0.657622983372765	-1.23840238631573	0.215566896260786	0.752289760035673
OTU_3786	1.54372619122101	1.30116060619945	1.05877656606035	1.22892841408551	0.2190986470165	0.752289760035673
OTU_37	14.6497360134938	-0.949327047542863	0.768284311964148	-1.23564549315848	0.216590366532059	0.752289760035673
OTU_160	3.18261087382135	1.88984862052206	1.55558351423753	1.21488084903521	0.224411538973549	0.75579856048992
OTU_108	11.9258001343028	-1.18504118502314	0.976126470036033	-1.21402422882702	0.224738472161972	0.75579856048992
OTU_13	143.880447719002	0.660538494770286	0.542767918198623	1.21698146228415	0.223611269068511	0.75579856048992
OTU_212	4.20591749912372	-1.36282088564496	1.14433387609438	-1.19092942550672	0.233681291711012	0.764916761534046
OTU_600	2.63712939424683	1.79402051878178	1.50037028986057	1.19571850422904	0.2318064278124	0.764916761534046
OTU_390	3.82123078823768	-1.5804390180792	1.31988987179808	-1.19740218623405	0.231149831944217	0.764916761534046
OTU_573	1.28186207448888	-2.25028787410457	1.88821696769579	-1.19175280839183	0.233358184834922	0.764916761534046
OTU_410	1.99495972231664	1.31340092185682	1.10989002269579	1.18336131958977	0.236665980202444	0.765655980722634
OTU_119	16.8475496854967	-1.05803361946227	0.894778353740051	-1.18245330258587	0.237025884052628	0.765655980722634
OTU_567	4.77076098873909	1.24281204719661	1.0838389644284	1.14667592510115	0.251515584057149	0.778451324804307
OTU_1860	5.64144423581987	1.58731368383668	1.3771549760263	1.15260352790271	0.249073154534617	0.778451324804307
OTU_448	2.8559944974185	1.21168296292437	1.05035566674072	1.15359301738644	0.248667062433169	0.778451324804307
OTU_239	1.24931055475084	-2.09805322292573	1.80198046585947	-1.16430408801632	0.24430080046261	0.778451324804307
OTU_237	4.42941507999753	-1.35593765328264	1.17372174220048	-1.15524626027677	0.247989595760366	0.778451324804307
OTU_1694	2.1614509094154	1.51392834468374	1.32186222955699	1.14529964684075	0.252085052227871	0.778451324804307
OTU_2670	1.85492010040757	-1.31172976617639	1.13282703411106	-1.15792590278862	0.246894275866727	0.778451324804307
OTU_109	9.30619910825007	1.09843009617653	0.966813113949097	1.13613487480515	0.255900121317736	0.785293497293801
OTU_1449	4.8798593134647	1.40951723112923	1.24702881854176	1.13030044708789	0.258349646249183	0.787886188250615
OTU_1328	2.10013720213865	1.53826301994854	1.39043553300032	1.10631739727569	0.268589164302354	0.789089663770105
OTU_171	2.43262658231474	-1.51452681918953	1.38325105751615	-1.09490378551318	0.273558790447293	0.789089663770105
OTU_21	100.229270810332	0.565398506262791	0.509529444931469	1.10964834689551	0.267150589123493	0.789089663770105
OTU_216	5.28134710565884	-1.10244288734429	1.0346527494901	-1.06551970009996	0.286640815568639	0.789089663770105
OTU_191	6.86955127702518	1.09827918513515	1.02463215203398	1.07187655877767	0.283775480265881	0.789089663770105
OTU_2443	4.72021684817693	1.27265630947817	1.18570907176813	1.07332931811037	0.283123385339525	0.789089663770105
OTU_385	4.07138093628403	1.65509705076996	1.56184852857947	1.05970394726772	0.289279306473766	0.789089663770105
OTU_416	1.37459279376742	1.85079865630838	1.70231067672925	1.08722730909755	0.276936364589726	0.789089663770105
OTU_829	1.20514718169593	2.24380228317892	1.99933317034973	1.12227532482064	0.261745394285992	0.789089663770105
OTU_312	6.98311980304656	0.852345169338138	0.795006582511365	1.07212341141333	0.283664604737572	0.789089663770105
OTU_736	1.47602749077304	1.81909505538318	1.67549699862014	1.08570475320535	0.277609637093069	0.789089663770105
OTU_339	2.25465564798332	1.66182945658737	1.5096934361901	1.10077279052177	0.270995556803297	0.789089663770105
OTU_36	38.7504576246978	0.774325763727	0.714420686474421	1.08385126352962	0.278430751508957	0.789089663770105
OTU_4629	66.9698190681886	-0.63319253479473	0.595100449494921	-1.06400950517201	0.287324393620063	0.789089663770105
OTU_1156	1.90400104979633	1.65945343344471	1.5113092720206	1.09802372298427	0.272194130455303	0.789089663770105
OTU_802	1.7448583704141	2.13682545886841	1.96675668646435	1.08647168893565	0.27727035976697	0.789089663770105
OTU_1700	1.41551558302284	2.05614531588043	1.88705612112327	1.0896047514774	0.275887289149778	0.789089663770105
OTU_60	10.0079869484593	-1.1944364543745	1.06730517092257	-1.11911427669936	0.263091389926339	0.789089663770105
OTU_664	1.70095415319919	1.69856573203418	1.59904919883212	1.06223481633633	0.288129097760778	0.789089663770105
OTU_526	11.9247614290676	0.720321307814953	0.690999556613937	1.04243382057248	0.297210593158931	0.793100006744755
OTU_844	1.25629144539473	1.97983586110872	1.88549763751188	1.05003359416633	0.293702667626462	0.793100006744755
OTU_175	14.676301904141	-1.00324322450005	0.957705146407165	-1.04754916297957	0.294846370038564	0.793100006744755
OTU_4436	1.92041674796493	1.93438036957828	1.85531187215404	1.04261736186296	0.297125544929404	0.793100006744755
OTU_181	1.81478113990554	2.15767751361761	2.0878692872891	1.03343515168958	0.301400303388544	0.793239268172501
OTU_49	28.7064812013038	-0.663594229130508	0.643067328682206	-1.03192029750659	0.302109456513763	0.793239268172501
OTU_968	1.4028453600905	1.50392465331185	1.4520883958732	1.03569772858592	0.300343182377009	0.793239268172501
OTU_322	4.70083000521127	-1.07805105724197	1.05919960952547	-1.01779782351407	0.308774046586732	0.797937141442556
OTU_1466	3.19056341320231	1.47386415462024	1.44776454997569	1.01802752018274	0.308664877803967	0.797937141442556
OTU_314	2.63221153805129	-1.63733330082347	1.60146293422053	-1.02239849941978	0.306592330457461	0.797937141442556
OTU_380	5.85578298169873	-0.725918063574421	0.716126915642171	-1.01367236409969	0.310739115207494	0.798811023910365
OTU_130	11.0571877061738	0.795914552284404	0.799740529388686	0.995215976977925	0.31963123282934	0.813155105280859
OTU_365	2.13237942971466	-1.66014231638031	1.66782186500666	-0.995395462316762	0.319543964690336	0.813155105280859
OTU_317	2.19892662024357	-1.55715596904782	1.58345715963592	-0.983390020735297	0.325415519861665	0.81937811961802
OTU_1281	1.19993851732903	2.23621750241509	2.27713420248578	0.982031493784587	0.326084332993	0.81937811961802
OTU_613	1.23634593183594	1.50767748354124	1.53843881531728	0.980004839016167	0.327083730030818	0.81937811961802
OTU_609	2.67147145495286	1.2402334292746	1.27044000358214	0.976223533403886	0.328953703589454	0.819629856126773
OTU_245	4.1072203962941	-2.10150475419376	2.17232976885122	-0.967396748102883	0.333345735082909	0.819629856126773
OTU_223	1.27990067272924	-1.50139294074182	1.54735397625036	-0.970297012697821	0.331898465898738	0.819629856126773
OTU_233	2.50957244665563	1.20130522637491	1.24607091039004	0.964074529272888	0.335008561535034	0.819629856126773
OTU_1010	1.39192364406412	-1.82178348534072	1.89171368450295	-0.963033412648487	0.335530755766765	0.819629856126773
OTU_596	4.47053163038568	1.25977555890782	1.33607052056267	0.942896006999151	0.345734097517155	0.840373474658036
OTU_46	11.9722840043053	-1.04004250769179	1.12366855880787	-0.925577653249637	0.354665511113228	0.852124940846013
OTU_138	5.34803322525521	-0.865046378832035	0.938631774842778	-0.921603553189888	0.356735404437675	0.852124940846013
OTU_364	2.10733251559248	1.49631069769295	1.66240045067849	0.900090406666001	0.368072140890231	0.852124940846013
OTU_73	25.431421912805	0.635759795429032	0.696119808999102	0.913290768643896	0.361089636158209	0.852124940846013
OTU_992	3.35578255612124	-1.30986708507911	1.43807924002496	-0.910844860715999	0.362377121734752	0.852124940846013
OTU_1516	1.2599868786888	1.61339715574169	1.79843422858331	0.897112126815236	0.369659088391447	0.852124940846013
OTU_3679	5.21271508778827	0.770651445430435	0.853138637744846	0.903313261567365	0.366359660141106	0.852124940846013
OTU_230	8.70347756714611	0.756182798254968	0.83812826010144	0.902228017181339	0.366935754638841	0.852124940846013
OTU_612	3.58394008241697	-1.09191154113347	1.20811186934657	-0.903816582585222	0.366092667249667	0.852124940846013
OTU_280	2.94039111453273	1.03709399620725	1.1194871174684	0.926401009912939	0.354237619467743	0.852124940846013
OTU_1160	1.51691043348169	1.59892820712732	1.77513822243192	0.90073448192491	0.367729510276112	0.852124940846013
OTU_209	7.60921044965543	1.09314834112507	1.25265608546282	0.872664375969711	0.382846040402192	0.8563227128564
OTU_308	4.60836590442808	0.897615465444834	1.03041486015264	0.871120458522764	0.383688384579242	0.8563227128564
OTU_642	2.28274534478967	1.46203655203913	1.66302377102375	0.879143508056475	0.379323470015851	0.8563227128564
OTU_654	19.5874399829451	-0.846495386409481	0.960116059758334	-0.881659438779254	0.377961001670337	0.8563227128564
OTU_4332	1.66474086109575	-1.18416094853554	1.3418507804174	-0.882483332585754	0.377515489162552	0.8563227128564
OTU_87	16.7826297453549	-0.742959737764141	0.839001968943341	-0.885528002633703	0.375871923461842	0.8563227128564
OTU_5	152.775237614518	0.5068556219794	0.578390302764334	0.876321092447359	0.380855501608523	0.8563227128564
OTU_559	13.078521645822	0.556707059762433	0.657522799425964	0.846673393300512	0.397177192889799	0.862893812871202
OTU_33	22.9933765760275	0.52832939391569	0.623052213497096	0.847969692540307	0.396454849616113	0.862893812871202
OTU_467	3.10663459863707	1.23319961328234	1.44365951793802	0.85421776946667	0.392984339279755	0.862893812871202
OTU_768	3.0932105995236	-0.890470470565293	1.05087522291604	-0.847360800927775	0.396794046505514	0.862893812871202
OTU_641	2.19654765504446	1.41874700447406	1.65433392239884	0.857594095886539	0.391116636346325	0.862893812871202
OTU_479	4.72045526439635	0.918444608187748	1.08421775045632	0.847103460353047	0.396937456540698	0.862893812871202
OTU_268	8.67264332822719	0.607141171026997	0.724513808849361	0.837998066580996	0.402031789364189	0.865778984990425
OTU_1	617.601256509156	-0.346451866671334	0.413052605834639	-0.838759668326684	0.40160418736561	0.865778984990425
OTU_220	1.92629459705551	1.55167921134227	1.86475755777633	0.832107747664852	0.405348129056728	0.869108870597613
OTU_1042	1.59534146345636	1.1775861459819	1.44431036677457	0.815327628376501	0.414884798130011	0.875290302881252
OTU_675	1.58867300865952	-1.20785051268736	1.47535570410506	-0.818684273444442	0.412966571531103	0.875290302881252
OTU_270	1.96508597597543	-1.14621051714338	1.40771380966323	-0.814235471212427	0.415510068540406	0.875290302881252
OTU_1910	2.04760797717593	-1.19071807148621	1.4675125767453	-0.811385258535248	0.417144462065607	0.875290302881252
OTU_131	14.8065009691767	0.725394868955732	0.885963401342858	0.818763921688242	0.412921118747668	0.875290302881252
OTU_478	1.63999986319353	-1.44028083721589	1.7883231209314	-0.805380649815547	0.420600054523085	0.875461346437889
OTU_1733	3.52412998071766	-0.854050793330325	1.06191947542262	-0.804251935383741	0.421251490153357	0.875461346437889
OTU_286	1.32352252455416	-1.71656285399242	2.14045451366318	-0.801961846437323	0.422575028728676	0.875461346437889
OTU_242	1.80746146966147	-1.49632664608852	1.99116584735602	-0.751482679393799	0.452362220867378	0.878474163626812
OTU_388	1.73663763243085	1.37948394093934	1.79425296730232	0.768834699498036	0.441991446775477	0.878474163626812
OTU_919	2.14382165033941	0.801779233689576	1.26785640386449	0.632389623340397	0.527132312789928	0.878474163626812
OTU_472	2.45504687189999	-0.812229786987317	1.32647328153334	-0.612322764653365	0.540324230988385	0.878474163626812
OTU_103	7.50203050016501	0.710238247448295	0.913322494717061	0.777642346002132	0.436779889531893	0.878474163626812
OTU_9	47.7533616861688	-0.494128090869988	0.630588085545461	-0.783598837650993	0.43327553806011	0.878474163626812
OTU_558	3.12464385800155	0.82108627308759	1.27876390962851	0.642093717929621	0.520812334565771	0.878474163626812
OTU_369	1.49682948960294	1.09446601780844	1.69937168313551	0.644041576466096	0.51954847379758	0.878474163626812
OTU_281	4.98350417446032	-0.732786617478524	1.07849710934504	-0.679451628686826	0.496851746572908	0.878474163626812
OTU_1072	1.77284295264897	1.13127048527479	1.52102110035157	0.743757259523428	0.457023341575961	0.878474163626812
OTU_903	1.80145195384817	0.983533286348508	1.26185707709322	0.77943318954485	0.435724579251253	0.878474163626812
OTU_283	2.51398994922972	0.783974024820084	1.06632213693571	0.735213119623487	0.462209710133021	0.878474163626812
OTU_6	155.387851101227	-0.570423951662976	0.726118041505288	-0.785580193656187	0.432113471785387	0.878474163626812
OTU_51	43.2096787592705	0.317771285938244	0.512272801233225	0.620316528953428	0.535049414879233	0.878474163626812
OTU_417	3.73389149701829	0.997028159620346	1.44835340831271	0.688387346553668	0.491208889940364	0.878474163626812
OTU_61	6.11869300292924	-0.911975903700857	1.15950952881765	-0.786518679696231	0.43156367993319	0.878474163626812
OTU_177	5.52777780623997	0.645755142559723	0.915818367093072	0.705112679285342	0.480740116586188	0.878474163626812
OTU_150	16.4711877368243	-0.600760797226331	0.906071401665141	-0.663039133695509	0.50730549101726	0.878474163626812
OTU_302	1.55645443849138	1.01132859408206	1.625281176822	0.622248389081554	0.53377855220534	0.878474163626812
OTU_98	33.8830738699587	0.341713034864845	0.525897302887205	0.649771415424306	0.515839885579717	0.878474163626812
OTU_221	9.29951786584355	0.535174478343649	0.812045084639677	0.659045277739866	0.509866693949278	0.878474163626812
OTU_712	1.34171925523476	0.99505679892755	1.37536027214835	0.723488106409562	0.469380058565144	0.878474163626812
OTU_240	2.15162099192392	-1.34466871495067	1.77304665377851	-0.758394434847537	0.448214888478479	0.878474163626812
OTU_460	2.05867598671596	0.939569573456812	1.45791283607352	0.644462103775202	0.519275824090244	0.878474163626812
OTU_19	61.576624468712	0.464294168445432	0.661213166273469	0.702185304418766	0.482563609028525	0.878474163626812
OTU_17	82.7583019627586	0.357258596502891	0.495109455097399	0.721574982712883	0.470555824750214	0.878474163626812
OTU_136	8.23813237430601	-0.708119381934198	0.940006982477379	-0.753312895685048	0.45126191134604	0.878474163626812
OTU_284	4.14786800472491	0.590487754021257	0.903601285059504	0.653482640833531	0.513445176996457	0.878474163626812
OTU_20	50.2140051180621	-0.394081559468693	0.580848311389581	-0.67845864701908	0.49748093500631	0.878474163626812
OTU_133	12.9721503507479	-0.548400141404472	0.728840856001471	-0.752427826855202	0.451793817546355	0.878474163626812
OTU_186	13.7051970865585	0.491259973983647	0.717477065107918	0.684704777162117	0.493530233906933	0.878474163626812
OTU_47	19.9319128630882	-0.440018487085048	0.671938669283411	-0.654849180735952	0.512564862444664	0.878474163626812
OTU_371	6.11299884242094	0.649316031561653	1.01387290590534	0.640431387188361	0.521892182713722	0.878474163626812
OTU_771	6.23502319014305	0.577574813766805	0.789036596192636	0.732000032132598	0.464168548161156	0.878474163626812
OTU_1030	9.72166805579733	0.625920773718023	0.847207454279491	0.738804611026869	0.460025651471958	0.878474163626812
OTU_120	23.4018122390616	0.390627856387461	0.601432979681962	0.649495238179365	0.51601832332372	0.878474163626812
OTU_4407	1.25210213709343	-1.01439757680816	1.33558360232572	-0.759516345544928	0.447543739945206	0.878474163626812
OTU_3367	1.38640524612482	1.22134369821973	1.61113391737229	0.758064668026917	0.448412269981507	0.878474163626812
OTU_215	3.01499715684917	-1.12903793505978	1.51013002202925	-0.747642864249941	0.454675602650972	0.878474163626812
OTU_405	4.92871129598893	0.609247232120348	0.979856828780278	0.621771685643847	0.534092006942919	0.878474163626812
OTU_2621	3.56479215813156	0.887887661688767	1.43981853523939	0.61666636451596	0.537454811217662	0.878474163626812
OTU_616	2.19396931004078	1.1275017643647	1.5956037069553	0.706630198620042	0.479796317209322	0.878474163626812
OTU_214	1.36744319032934	1.02391856037274	1.53591386372399	0.666651030735631	0.50499506487988	0.878474163626812
OTU_147	3.14606246565867	0.803945154158313	1.29210535131389	0.622197836531531	0.533811788458273	0.878474163626812
OTU_476	6.51495251070863	-0.55842506196327	0.875106742846992	-0.638122225120265	0.523394120025809	0.878474163626812
OTU_366	2.04235764440784	1.14909203057773	1.86983473481916	0.614542028330041	0.538857209230613	0.878474163626812
OTU_183	3.1855814930558	1.10904891109718	1.50967318230536	0.734628477273202	0.462565789855043	0.878474163626812
OTU_383	1.41277110377224	1.26031681405536	2.01876150895988	0.624301983400066	0.532429281612306	0.878474163626812
OTU_193	8.44244450770995	0.604354543393148	0.887018618212328	0.681332421873114	0.495661172613556	0.878474163626812
OTU_325	2.20457439437465	-1.17374996511206	1.7664462772632	-0.664469664444354	0.506389758366633	0.878474163626812
OTU_443	2.72862442752054	-0.970009968922029	1.34184669387274	-0.722891797812206	0.469746363118629	0.878474163626812
OTU_447	3.50266871356779	0.823606621347304	1.24493857792633	0.661564061031162	0.508250646480238	0.878474163626812
OTU_264	6.71836730130162	0.622958374701464	0.862420224507118	0.722337390751116	0.470087069787856	0.878474163626812
OTU_232	7.6622351887018	0.551873602626126	0.829080897151558	0.665645058910629	0.505637998419082	0.878474163626812
OTU_7	138.563269064136	0.401063785703893	0.570382850396109	0.703148394846321	0.481963275377129	0.878474163626812
OTU_2277	3.44847719571565	0.68800672631988	1.11849037381549	0.615120829312902	0.538474927256438	0.878474163626812
OTU_789	1.95505345553812	0.857821271409842	1.39754810018388	0.613804470341291	0.539344542858994	0.878474163626812
OTU_2195	1.23573803323712	-1.30705148690493	1.91512586824684	-0.682488555230808	0.49493007713542	0.878474163626812
OTU_3705	1.28875441380204	-1.05140360813523	1.61715408021529	-0.650156729651422	0.515590988078078	0.878474163626812
OTU_97	9.85789776976984	0.682735904819148	0.992912021674174	0.687609667237153	0.49169861881014	0.878474163626812
OTU_481	2.10713244776892	-1.26448896273107	1.75664690374001	-0.719831037210092	0.471629032701796	0.878474163626812
OTU_29	33.0804234619655	-0.465561010814847	0.735455736315816	-0.633023835189624	0.526718078065513	0.878474163626812
OTU_782	1.66084696043605	1.14229415063786	1.52549405965811	0.748802752397389	0.453976100553892	0.878474163626812
OTU_338	4.87353112578307	0.618751075922599	1.00782619595543	0.613946212557032	0.539250871056964	0.878474163626812
OTU_995	2.44227784807563	0.83558285984875	1.24679256109465	0.670185952276723	0.502739257782165	0.878474163626812
OTU_356	2.11806984773504	-0.969178709082505	1.59481442272875	-0.607706260534204	0.543382310081513	0.880530410066083
OTU_5136	1.6844501024749	-0.829647282797617	1.38991412052349	-0.596905427858482	0.550570523185996	0.883431787203673
OTU_75	19.492759246056	-0.568298108722817	0.950687984086835	-0.597775630107164	0.549989653506639	0.883431787203673
OTU_636	4.00270523408209	0.525688782699599	0.874496355424829	0.601133188764658	0.547751279590891	0.883431787203673
OTU_45	22.80963563515	0.63504749707897	1.07260301271828	0.592062011339666	0.553809064228725	0.885733715101968
OTU_847	1.73041737086296	-0.954439349026161	1.62914012335947	-0.585854669798445	0.557973181637083	0.889496208388986
OTU_299	4.17925503641466	-0.771050611302837	1.32578213126587	-0.581581689117073	0.560848479647997	0.891186419117044
OTU_62	27.8910055066831	0.340039262306149	0.595406990423065	0.571103913416494	0.567929205998062	0.89952658111306
OTU_158	26.0886339966075	-0.401353101907551	0.72999049937788	-0.549805925213542	0.582452494191313	0.901044421632885
OTU_587	1.48932445702381	0.914772681948277	1.6143801298113	0.566640201434591	0.570958655982565	0.901044421632885
OTU_1346	3.12282368038786	0.551236594734562	1.00557635400422	0.548179750388452	0.583568484886471	0.901044421632885
OTU_59	13.5461442040094	0.50929410353074	0.912454852625082	0.558158140170474	0.576736402194993	0.901044421632885
OTU_440	3.01465394620696	0.772893882909468	1.39889216918472	0.552504260110279	0.58060291648549	0.901044421632885
OTU_626	2.21679787275527	-0.946182112756171	1.67940661052574	-0.563402636875395	0.57316074203308	0.901044421632885
OTU_4280	3.74041205549487	-0.690582797438541	1.25256149207837	-0.551336442806223	0.581403060959646	0.901044421632885
OTU_751	1.50697877435962	0.884301609069788	1.61167414280304	0.548685112942123	0.583221564377263	0.901044421632885
OTU_821	4.3103665463402	-0.575561075514364	1.06959204177879	-0.538112713102441	0.590499236098777	0.902191566324917
OTU_3728	1.41513893419479	-0.868356339482955	1.61876858698709	-0.536430189258348	0.591661271602084	0.902191566324917
OTU_4781	1.23643823155819	-0.991559621199226	1.82314509744918	-0.54387312484703	0.586528784044449	0.902191566324917
OTU_3094	3.14472989376802	0.714434738017822	1.32106531504492	0.540801979948683	0.588644077986882	0.902191566324917
OTU_468	2.4232164730381	-0.886573614520555	1.6795108622805	-0.527876082514127	0.597585346091294	0.907908905021282
OTU_274	2.52020257459418	-0.733869115747543	1.39603150097132	-0.525682346878945	0.599108931215673	0.907908905021282
OTU_192	9.5791694906872	-0.67160301704454	1.30152312065834	-0.516013128299118	0.605845240043184	0.912484702028232
OTU_2155	1.29130876209482	1.00016405025217	1.9287321091424	0.518560377312787	0.60406734586909	0.912484702028232
OTU_2675	14.5057406032363	0.462033771597604	0.930409473763473	0.496591860494169	0.619476894152214	0.913027541208434
OTU_359	3.12812087649914	0.449578204173628	1.04198910467078	0.431461521198607	0.666132825295501	0.913027541208434
OTU_1177	1.30979295456153	0.748943101054162	1.63354780931279	0.458476389111152	0.646610221714759	0.913027541208434
OTU_866	2.31499155593409	-0.725446197279204	1.61758439864695	-0.448475021078352	0.653810409564928	0.913027541208434
OTU_519	2.52845417004807	0.772990744220968	1.67915894910673	0.460343998185627	0.645269324822454	0.913027541208434
OTU_253	4.71354040267466	0.528574507228054	1.11968964638488	0.472072336235896	0.636875157460314	0.913027541208434
OTU_486	2.30313106151539	0.574570842203649	1.33864672651121	0.429217679933452	0.667764817758416	0.913027541208434
OTU_32	56.6165693322201	-0.282476789465501	0.605717697308877	-0.466350563505917	0.640964591428646	0.913027541208434
OTU_34	48.8386649034015	-0.225287662769	0.527255698077678	-0.427283505119768	0.669172845580741	0.913027541208434
OTU_27	44.0911117526151	0.24483072187953	0.503969918335592	0.485804237459462	0.627105969628465	0.913027541208434
OTU_497	2.63399069977154	-0.885424215052923	1.75494635746343	-0.50453064350793	0.613888534021329	0.913027541208434
OTU_289	1.983400208036	0.724579780284635	1.69718227319953	0.426931032527612	0.669429561782151	0.913027541208434
OTU_735	1.26211339385748	0.750326623324796	1.70891382069142	0.439066390733041	0.660613431090527	0.913027541208434
OTU_2269	4.2954306585818	-0.622040898605262	1.22657758533843	-0.507135387146041	0.612059826991271	0.913027541208434
OTU_843	1.75900723523508	-0.838640313360202	1.69896083895728	-0.493619566814094	0.621574879389215	0.913027541208434
OTU_553	1.90274125595266	0.573863976386705	1.32073586898929	0.43450321132405	0.66392306335029	0.913027541208434
OTU_931	2.34559045912769	0.648867849543494	1.5162308686551	0.427947922019977	0.668689036267929	0.913027541208434
OTU_144	17.8432453403621	-0.274983638398949	0.638616498874257	-0.43059275619043	0.666764509186743	0.913027541208434
OTU_257	4.81595180356102	0.489904378088783	1.08490329287069	0.451565020871567	0.651582373866797	0.913027541208434
OTU_705	1.22804750309638	-0.839661420049221	1.92723836233411	-0.435681146898867	0.663068086262448	0.913027541208434
OTU_199	10.3437259888058	-0.530928682294578	1.04148211317112	-0.509781853744947	0.610204300018625	0.913027541208434
OTU_68	12.9487297993309	-0.458295973392977	0.926756169150443	-0.49451623700881	0.620941642113708	0.913027541208434
OTU_229	9.09111564819408	-0.347443295810327	0.703061512653258	-0.494186197874953	0.621174686355788	0.913027541208434
OTU_208	1.20531027417348	-0.758441586858474	1.7259857787741	-0.439425165714381	0.660353495046764	0.913027541208434
OTU_1282	2.30544829027373	-0.614859218163805	1.39903214565643	-0.439488985348017	0.660307261379246	0.913027541208434
OTU_2935	25.1407828565071	-0.278683011320837	0.637509639133804	-0.437143211982627	0.662007490640998	0.913027541208434
OTU_118	10.1795925024522	-0.427491741846499	0.984972350410633	-0.434013951425417	0.664278309958687	0.913027541208434
OTU_294	2.02901240721059	0.721148020081206	1.60890322247983	0.448223367325779	0.65399200009003	0.913027541208434
OTU_53	19.3917145516235	-0.297802252323985	0.696250055439001	-0.427723129064907	0.668852708657615	0.913027541208434
OTU_3625	2.1623586657869	0.609960681762847	1.26562950542402	0.481942526741657	0.629846774765739	0.913027541208434
OTU_166	11.8625809290057	-0.392178960415021	0.816334511787197	-0.480414529524699	0.630932664903389	0.913027541208434
OTU_206	8.56489853862226	0.440285316117538	0.970892341159583	0.453485208866397	0.650199391737905	0.913027541208434
OTU_1634	9.76761222048829	0.458270009924444	0.918886956573909	0.498722945892185	0.617974577297977	0.913027541208434
OTU_198	10.7510706754642	0.365563596339492	0.823900589144535	0.443698670878559	0.657260456540945	0.913027541208434
OTU_585	1.45622546873061	0.83347525115078	2.03676316226871	0.409215595897949	0.682381450104265	0.928114382274776
OTU_172	2.46745359518346	-0.648498210055242	1.59925693898788	-0.405499700670774	0.685110238408834	0.929251732206457
OTU_721	2.36668212493668	0.70254127400164	1.76389853167572	0.398288938612711	0.690417213175194	0.931304537552254
OTU_437	1.42148267770357	0.613638409544438	1.53941756397602	0.398617258828414	0.690175242726185	0.931304537552254
OTU_396	1.9820379384951	0.477213787266689	1.33686677178392	0.356964356762261	0.721118489356537	0.932215926327426
OTU_261	2.79614049512703	-0.563104139325583	1.4700457630674	-0.383052115432522	0.701681123023292	0.932215926327426
OTU_730	1.64565974576558	0.628881702581353	1.70661933876646	0.368495591428084	0.712503731776185	0.932215926327426
OTU_141	12.6620901885141	0.297589728663755	0.817614898000626	0.363972977243287	0.715878188430432	0.932215926327426
OTU_195	4.93473594802131	0.550597463835002	1.40206745196789	0.392703976589861	0.694538133258622	0.932215926327426
OTU_65	16.6459181477465	0.341811928407673	0.958815122774854	0.356494093896281	0.721470574347091	0.932215926327426
OTU_44	19.698978278919	-0.322393072081103	0.884793653868035	-0.364370913683325	0.715581052315624	0.932215926327426
OTU_246	1.56128939810483	0.635704434901294	1.70934797139568	0.371898785700282	0.709968209266288	0.932215926327426
OTU_441	1.73428824846491	0.616589798059921	1.61220519751247	0.382451191083665	0.7021267259567	0.932215926327426
OTU_321	3.16448220661511	-0.549817416014116	1.41823530245122	-0.387677147130547	0.698254969659857	0.932215926327426
OTU_26	46.1637981457644	0.183957671095995	0.489709628238907	0.375646424918258	0.707179772155488	0.932215926327426
OTU_588	10.7557621308626	0.310775290146174	0.840211999789091	0.369877233631732	0.71147396528456	0.932215926327426
OTU_156	4.40596638758134	0.409776156224987	1.0569066061546	0.387712740027142	0.698228626700379	0.932215926327426
OTU_184	3.88975128975013	-0.510132674648254	1.39471111310645	-0.365762249869819	0.714542491063921	0.932215926327426
OTU_243	10.4133908545193	-0.364602479658889	1.01097183810616	-0.360645535232609	0.718364444747162	0.932215926327426
OTU_54	100.109075502919	0.192640097069072	0.521960159406546	0.369070500108857	0.712075176649485	0.932215926327426
OTU_564	2.61701767425019	0.504887465481536	1.537720625454	0.328334976538714	0.742658401215429	0.933907848094868
OTU_592	1.5411103947438	-0.543674760824209	1.61458275087374	-0.336727715275044	0.736322168487888	0.933907848094868
OTU_490	1.93342008259616	0.482872220438385	1.46166786206382	0.330357007204488	0.741130222887282	0.933907848094868
OTU_95	4.56822737203183	0.425499317125117	1.2774997708984	0.333071932236736	0.739079985736242	0.933907848094868
OTU_496	2.2802707185544	0.589422448728356	1.68149819787254	0.350534094817408	0.725937907280353	0.933907848094868
OTU_884	1.59326798682198	0.557062801279809	1.62640815833234	0.34251107166789	0.731966313330597	0.933907848094868
OTU_105	7.222661688464	-0.400949079840417	1.16838192876908	-0.343166108588164	0.73147349969424	0.933907848094868
OTU_71	32.9835571749711	0.20410871972103	0.601163290624434	0.33952292647314	0.734215828877312	0.933907848094868
OTU_483	2.07819049312923	-0.352793489588338	1.09587451796141	-0.321928727975734	0.74750668900465	0.933907848094868
OTU_386	2.79965746745313	-0.536065943470561	1.66339286865401	-0.322272599319447	0.747246189278286	0.933907848094868
OTU_394	8.5546552725655	-0.281867963635476	0.868878557181752	-0.324404327055472	0.745631944219515	0.933907848094868
OTU_43	26.9705269025031	0.229911038916339	0.666155514065645	0.345131180425361	0.729995753384092	0.933907848094868
OTU_456	1.60207320314047	0.549277255235736	1.61833306410723	0.339409277001178	0.734301430901838	0.933907848094868
OTU_3567	1.92439423310982	0.51174290296919	1.62136185820853	0.315625349380442	0.752286894491619	0.937494581714175
OTU_296	3.25609952602702	-0.33917845676176	1.10748662472524	-0.306259641596942	0.759406965074417	0.939216170910677
OTU_72	11.0070526362644	0.330145527051758	1.07755066944059	0.306385153306205	0.759311411125674	0.939216170910677
OTU_40	21.3997221258224	-0.25113748647128	0.810086571019805	-0.310013146070458	0.756550959411433	0.939216170910677
OTU_1189	1.35531290539908	-0.40804613034976	1.35185294668035	-0.301842098544645	0.762772436717387	0.941008207106123
OTU_67	20.202282605599	-0.230217533045581	0.783337976925313	-0.29389298084233	0.768839681860745	0.946115999482771
OTU_879	7.00431544237079	-0.259703614680024	0.971870807727018	-0.267220306048095	0.789299542482079	0.955530934268999
OTU_18	20.1280563430548	0.181208893753136	0.64981387173137	0.278862766149207	0.780350143749801	0.955530934268999
OTU_4125	7.90880639284778	0.23059224104647	0.848445418666906	0.271782056892688	0.785789602610103	0.955530934268999
OTU_145	6.55788275169476	0.326424903255483	1.22640664669699	0.26616367754906	0.79011315542406	0.955530934268999
OTU_605	1.25533557791053	-0.55977138026247	2.04244544773169	-0.274069195279679	0.784031446367655	0.955530934268999
OTU_157	9.08696485210674	-0.298416452999323	1.11599550024997	-0.267399333538963	0.78916171252221	0.955530934268999
OTU_256	1.25425858861494	0.444762779058792	1.63033861720234	0.272803928193767	0.785003939800854	0.955530934268999
OTU_1136	2.11897179391122	0.29326475633453	1.29586263115328	0.226308521662927	0.820961470985067	0.957938434715397
OTU_88	7.0809659854698	0.254721522007258	1.08688308567791	0.234359633859224	0.814705793562487	0.957938434715397
OTU_4138	3.93466296320662	0.248881172019673	1.09877575814335	0.226507702026679	0.820806569537278	0.957938434715397
OTU_1521	2.24499120590599	0.394724583254756	1.61687600853228	0.244127923954458	0.807131746515237	0.957938434715397
OTU_796	1.94472211407469	0.407771402108457	1.69029152666031	0.241243238622945	0.809366600732687	0.957938434715397
OTU_180	5.56879551360815	0.234339092004829	0.982975445819855	0.238397706678601	0.81157264596556	0.957938434715397
OTU_446	2.78845487010745	0.269377707225838	1.16680334584866	0.230868130593086	0.817417250041241	0.957938434715397
OTU_303	1.81946990795805	0.439898050016731	1.79525678411755	0.24503349822068	0.806430493999816	0.957938434715397
OTU_2492	2.47062162973666	0.412423419926444	1.77156937032299	0.232801168746359	0.815915805329835	0.957938434715397
OTU_1682	1.49628051703395	0.417111326894622	1.71372045179419	0.243395196957547	0.807699264229492	0.957938434715397
OTU_3882	2.53716011442011	-0.191953856851671	0.83815562396054	-0.229019350779549	0.818853876045523	0.957938434715397
OTU_114	3.99097569499598	0.248714335077115	1.07881219294174	0.230544608880359	0.817668604004666	0.957938434715397
OTU_16	59.5935106674096	0.119710436831787	0.497619594740852	0.240566163585519	0.809891377620555	0.957938434715397
OTU_35	45.6489487312045	0.164659235500978	0.674686310522194	0.24405302572915	0.807189752649219	0.957938434715397
OTU_169	3.5864619380473	0.244273099681019	1.08188461198587	0.225784799020887	0.821368800438253	0.957938434715397
OTU_422	2.66453960775461	0.324253383471169	1.46940561619048	0.220669759185905	0.825349579680763	0.960300103372642
OTU_83	10.5307831256426	0.241212965281761	1.13510291269209	0.212503168289546	0.831714506289727	0.965418020303205
OTU_1852	3.08483978802026	-0.269948430597268	1.28757809867435	-0.20965596640328	0.833936195363138	0.965713848875709
OTU_3285	2.7517316819133	-0.302112966416141	1.53311283992615	-0.197058532515254	0.843781733352963	0.967983250178283
OTU_503	3.76761858580411	-0.29368592658463	1.47397023663441	-0.199248206839792	0.842068591716893	0.967983250178283
OTU_271	15.6701095272564	-0.133430372892722	0.676172752592262	-0.197331780053524	0.843567911373432	0.967983250178283
OTU_39	56.9899764439514	-0.110370553965647	0.54530065726576	-0.202403119260969	0.839601590051161	0.967983250178283
OTU_266	2.04492513686616	0.314405322587449	1.77748608147829	0.176882016609642	0.859601064549688	0.972761353060641
OTU_839	2.89396438860158	0.231523360891848	1.25227715490561	0.184881884960441	0.853321679753071	0.972761353060641
OTU_3821	1.50659327665478	-0.325430203435743	1.79752393336105	-0.181043599696192	0.856333353820124	0.972761353060641
OTU_948	1.85973635391023	0.337619930384091	1.7909353915582	0.188515974376019	0.850472194269108	0.972761353060641
OTU_176	9.93564736835557	-0.166840765322088	0.916527315623926	-0.182035780579558	0.855554646151196	0.972761353060641
OTU_140	6.47099523228206	0.210844882004711	1.19400912866114	0.176585653278157	0.859833864008795	0.972761353060641
OTU_555	1.67582597718462	0.224582751300074	1.33049396316606	0.168796520328174	0.865956695428467	0.972962785939079
OTU_210	4.11655672940539	-0.186753556116718	1.09944140629622	-0.169862218256679	0.865118494721291	0.972962785939079
OTU_187	4.7274235927011	0.252338563704957	1.45277442681549	0.173694249463138	0.862105757092999	0.972962785939079
OTU_428	8.30688656817752	0.125907162122007	0.827397479113794	0.152172523243439	0.879050864829191	0.975652275181045
OTU_219	3.65181151205255	0.175889969381498	1.14607996700117	0.153470939590482	0.878026905646432	0.975652275181045
OTU_179	5.66782433693682	-0.171268118777724	1.05570941878866	-0.162230359727432	0.871124452860991	0.975652275181045
OTU_355	2.10713800015964	0.252415382699335	1.61725667142824	0.156076266160288	0.875972905942688	0.975652275181045
OTU_660	3.40887624284567	0.219649730532642	1.45193957095573	0.15128021504921	0.879754675756925	0.975652275181045
OTU_22	2.82425413680189	0.436649148380165	2.89894691733863	0.150623368012902	0.880272826690841	0.975652275181045
OTU_4258	1.73986738754505	0.190226299778444	1.36375905598501	0.139486736270322	0.889065536400684	0.983178329668324
OTU_151	12.1015373203815	-0.0434161689156986	0.743480431382606	-0.0583958461891999	0.953433323388934	0.984616283443942
OTU_250	5.24667290982424	-0.136489515323558	1.17940894236405	-0.115727048033037	0.907868869044685	0.984616283443942
OTU_328	1.58835628004694	0.213338028987697	1.91296875728078	0.111521961963953	0.911202451097898	0.984616283443942
OTU_251	2.27036113998545	0.106108740036727	1.24256967851279	0.0853945994913757	0.931947686463089	0.984616283443942
OTU_755	2.43803545961335	0.0669130927766255	1.6871905901653	0.0396594748492936	0.968364610625459	0.984616283443942
OTU_407	1.24166904618841	0.269574679672465	2.18232626409872	0.123526295818923	0.9016903526928	0.984616283443942
OTU_2167	3.08690422816974	0.0923877164052963	1.29405698134971	0.0713938549359206	0.943084300182203	0.984616283443942
OTU_1267	1.19721822312557	-0.110142524031962	2.18025394553925	-0.0505182087881601	0.959709439415859	0.984616283443942
OTU_376	2.85056919591669	-0.153510790602872	1.39546932989001	-0.110006567191966	0.912404166661627	0.984616283443942
OTU_282	3.45722833651391	0.0959303159876747	1.2500263112324	0.0767426374354452	0.93882828476662	0.984616283443942
OTU_31	26.3881096887873	-0.0375871068660081	0.732986529636205	-0.0512793964776724	0.959102885729952	0.984616283443942
OTU_603	1.28857114682715	0.144327275802169	1.55925094646254	0.0925619292581502	0.926251589905003	0.984616283443942
OTU_1566	7.39966993108812	0.061354836896857	1.06749875591702	0.0574753240289735	0.954166562179681	0.984616283443942
OTU_279	4.53625198890145	0.134517598969886	1.0176621100881	0.132182968822766	0.89483957182179	0.984616283443942
OTU_94	39.3985138414423	0.023534984266627	0.603277131963374	0.0390118952296966	0.968880904812267	0.984616283443942
OTU_81	42.2817519985484	-0.0662449774584171	0.624714836114964	-0.106040346136787	0.915550341041144	0.984616283443942
OTU_25	63.0274689980415	0.0303644986289361	0.747949533332552	0.0405969885342994	0.967617184980731	0.984616283443942
OTU_805	1.51137809954797	-0.0737271608854586	1.80301799584463	-0.0408909733876067	0.967382813623432	0.984616283443942
OTU_301	1.21947772971851	-0.248141204373713	2.49051175733161	-0.0996346247486009	0.920634404012488	0.984616283443942
OTU_3678	2.81813895245125	0.0791635025525601	1.32186175519301	0.0598878833142437	0.95224493028824	0.984616283443942
OTU_581	2.16652799376886	-0.174994299508576	1.54437318656525	-0.11331088951225	0.909784084261404	0.984616283443942
OTU_287	1.6501885583106	-0.185881762874722	1.79773534813758	-0.103397734859745	0.917647309832403	0.984616283443942
OTU_162	2.48174104612452	0.0661411900646511	1.78747389199279	0.0370026048273705	0.970482928812453	0.984616283443942
OTU_795	2.19142280511502	0.144227637357761	1.32783812924343	0.108618388176531	0.913505175391289	0.984616283443942
OTU_155	1.80232806738183	0.0766273226615449	1.89011168348151	0.0405411613140237	0.967661692016833	0.984616283443942
OTU_432	6.19091912062605	0.12374091795555	1.0998022730797	0.112511967818585	0.910417481048282	0.984616283443942
OTU_702	1.47580473562933	-0.0867028721311923	1.70757763369052	-0.0507753617876833	0.959504523990903	0.984616283443942
OTU_398	3.95720565219791	0.0498863147876556	1.35258749241726	0.0368821352166297	0.970578984087307	0.984616283443942
OTU_1129	1.56614245659368	0.118039967071007	1.46980913797461	0.0803097245902724	0.93599092409347	0.984616283443942
OTU_57	12.8361161398675	-0.177165600690749	1.74308570480783	-0.10163906467828	0.919043170866258	0.984616283443942
OTU_970	48.0434623388835	-0.0444508459147223	0.590824227742687	-0.0752353133596975	0.940027487964541	0.984616283443942
OTU_732	1.30532588055923	0.111421133846017	1.64064984518069	0.0679128055101518	0.945855044966207	0.984616283443942
OTU_332	2.73421691799904	0.0875781138435947	1.16782935124565	0.074992218469403	0.940220903221527	0.984616283443942
OTU_82	20.7545007890016	-0.082849616929985	0.982139808588617	-0.0843562354417178	0.932773202267933	0.984616283443942
OTU_1715	2.71925133018131	-0.0495712785849657	1.12901483040753	-0.0439066673438403	0.964978800656112	0.984616283443942
OTU_784	2.23090016656529	0.201510068891162	1.59749863749345	0.126140995780341	0.899620316687898	0.984616283443942
OTU_1069	1.37257491734753	0.14568205354928	2.03031213579808	0.0717535254706121	0.942798058734778	0.984616283443942
OTU_311	3.64452827730382	0.133910111832965	1.34472898751567	0.0995814867353739	0.920676592202189	0.984616283443942
OTU_966	1.38850713507462	-0.127271921001842	1.64312460854245	-0.0774572545138495	0.938259795024125	0.984616283443942
OTU_153	6.13327664072084	0.0679314749517125	1.01082200443341	0.0672041908998504	0.946419148814063	0.984616283443942
OTU_361	2.62437893850905	-0.0544293341531167	1.76449771098417	-0.030846928173547	0.975391614938993	0.985765341097727
OTU_14	294.086468282534	-0.0124417991845297	0.408914718908892	-0.0304263911500378	0.975726997502027	0.985765341097727
OTU_842	2.53764531455518	0.026115788586073	1.28322692905518	0.0203516525368601	0.983762851538525	0.986970450365021
OTU_277	1.34953951497525	0.0470026707980604	2.03402687069546	0.0231081857743549	0.981563976127098	0.986970450365021
OTU_1407	1.38230950610393	0.0336717022877094	1.83110220740404	0.0183887617805048	0.985328717728318	0.986970450365021
OTU_872	1.88877527968787	0.0290892918618812	1.78124846110743	0.0163308446278156	0.986970450365021	0.986970450365021
OTU_55	28.518086688794	-0.0138173856824599	0.826347503165057	-0.0167210351934711	0.986659165848732	0.986970450365021
